# Supplementary material for: Utilization of Fe-Ethylenediamine-N,N′-Disuccinic Acid Complex for Electrochemical Co-Catalytic Activation of Peroxymonosulfate under Neutral Initial pH Conditions
Source: Molecules. 2023 Aug 28;28(17):6290. doi: 10.3390/molecules28176290 (PMC10488724; doi:10.3390/molecules28176290)
Supplement: Supplementary file 1 [file molecules-28-06290-s001.zip]

Archive with 1 entries (1 files):
- molecules-2546012-supplementary.pdf
